# Supplementary material for: Autophagy-related molecular clusters identified as indicators for distinguishing active and latent TB infection in pediatric patients
Source: BMC Pediatr. 2024 Jun 19;24:398. doi: 10.1186/s12887-024-04881-1 (PMC11186109; doi:10.1186/s12887-024-04881-1)
Supplement: Supplementary file 2 — Supplementary Material 2. [file 12887_2024_4881_MOESM2_ESM.xls]

## Sheet: Sheet1
	Training cohort			Validation cohort
Variable	Culture-Confirmed ATB	Culture-Negative ATB	LTBI	ATB		LTBI
Location	Kenyan (n = 25)	Kenyan (n = 27)	Kenyan (n = 14)	South African (n = 50)	Malawi (n=22)	South African (n = 4)	Malawi (n = 53)
Age (median, IQR, months)	37 (12, 106)	22 (12, 40)	33 (18,43)	29(15, 96)	99(55, 134)	35(29, 50)	48(23, 91)
Male (n, %)	13 (52)	15 (56)	7(50)	31 (62)	12 (55)	2 (50)	28 (53)
BCG vaccination (n, %)	24 (96)	23 (85)	11 (79)	42/45 (93)	19 (100%)	4 (100)	51 (100)
