# Supplementary material for: Autophagy-related molecular clusters identified as indicators for distinguishing active and latent TB infection in pediatric patients
Source: BMC Pediatr. 2024 Jun 19;24:398. doi: 10.1186/s12887-024-04881-1 (PMC11186109; doi:10.1186/s12887-024-04881-1)
Supplement: Supplementary file 4 — Supplementary Material 4. [file 12887_2024_4881_MOESM4_ESM.xls]

TGM2
LOC644517
GPAM
C14orf45
FAM84B
DDX54
SLC6A9
RP11-529I10.4
TWISTNB
PAQR3
POP1
FMO4
PKIA
CROT
HERC2
AGMAT
ZNF169
SLC14A1
CA11
C14orf124
SFT2D3
MAGEF1
BPGM
KIAA1328
XK
MICAL2
UST
TIMM8A
TIMM44
DCLRE1A
TRMT11
ARMC5
LIMA1
ZNF558
RBMY2FP
KIAA1407
C19orf44
RLTPR
LOC400506
TASP1
ZNF236
NUBP2
OSBP2
LOC100233209
HSZFP36
ZNF649
MRPL4
METTL2A
B3GNT6
KIAA1333
SRR
FMNL3
LOC100133866
ALS2CR4
SFI1
TMCC2
ZNF597
SH2D3A
SIRT4
HRAS
MTG1
DTX3
C15orf41
C9orf37
CCDC99
MAN1C1
TTC21A
APBA2
SCML4
SLC16A10
NUDT9P1
PDE7B
CHCHD6
MOBKL2B
COX11
SPTB
RHCE
